# Supplementary material for: A Digital Twin Strategy Combined with a Monte Carlo Simulation Framework to Predict Outcomes in Patients with Unusual-Site Venous Thrombosis Treated with Direct Oral Anticoagulants Versus Vitamin K Antagonists Using Data from Real-World Populations
Source: Clin Pract. 2025 Dec 17;15(12):237. doi: 10.3390/clinpract15120237 (PMC12732008; doi:10.3390/clinpract15120237)
Supplement: Supplementary file 1 [file clinpract-15-00237-s001.zip]

Archive with 1 entries (1 files):
- clinpract-3967796-supplementary.pdf
